# Supplementary material for: Binding Sites of Anti-Lcr V Monoclonal Antibodies Are More Critical than the Avidities and Affinities for Passive Protection against Yersinia pestis Infection in a Bubonic Plague Model
Source: Antibodies (Basel). 2020 Aug 3;9(3):37. doi: 10.3390/antib9030037 (PMC7551159; doi:10.3390/antib9030037)
Supplement: Supplementary file 1 [file antibodies-09-00037-s001.zip]

Archive with 1 entries (1 files):
- antibodies-818462-supplementary.ppt
